# Supplementary material for: Protein 3D Hydration: A Case of Bovine Pancreatic Trypsin Inhibitor
Source: Int J Mol Sci. 2022 Nov 26;23(23):14785. doi: 10.3390/ijms232314785 (PMC9737982; doi:10.3390/ijms232314785)
Supplement: Supplementary file 1 [file ijms-23-14785-s001.zip]

Archive with 1 entries (1 files):
- ijms-2024356-supplementary.pdf
